# Supplementary material for: Crosstalk of Tumor-Derived Extracellular Vesicles with Immune Recipient Cells and Cancer Metastasis
Source: Cancers (Basel). 2026 Jan 7;18(2):196. doi: 10.3390/cancers18020196 (PMC12839004; doi:10.3390/cancers18020196)
Supplement: Supplementary file 1 [file cancers-18-00196-s001.zip]

Archive with 1 entries (1 files):
- cancers-4021918-supplementary.pdf
